# Supplementary material for: Effects of manual hyperinflation, clinical practice versus expert recommendation, on displacement of mucus simulant: A laboratory study
Source: PLoS One. 2018 Feb 12;13(2):e0191787. doi: 10.1371/journal.pone.0191787 (PMC5809045; doi:10.1371/journal.pone.0191787)
Supplement: S1 File — (XLSX) [file pone.0191787.s001.xlsx]

## Sheet: Plan1
Physiotherapist	Pre_VT	Pre_Tinsp	Pre_PFI	Pre_PFE	Pre_PIP	Pre_CM displacemnte	Post_VT	Post_Tinsp	Post_PFI	Post_PFE	Post_PIP	Post_CM dispaclement
1	722.97	0.51	166.5	-74.47	54.13	-2.84	669.03	2.12	36.6	-50.7	15.47	0.24
2	688.27	0.62	155.97	-74.6	50.53	-3.15	705.83	1.97	38.03	-73.13	15.67	0.44
3	745.13	0.68	145.03	-77.77	45.33	-2.6	606.57	1.81	40.3	-62.7	14.83	0.6
4	799.4	0.63	106.6	-80.3	31.33	-1.96	726.33	1.5	50.17	-72.53	17.73	0.39
5	696.57	0.55	146.43	-73.4	47.1	-2.84	592.5	2.21	26.63	-64.97	13.47	0.8
6	624.7	0.35	156.47	-72.83	48.73	-2.97	562.03	2.96	23.2	-63.43	12.6	0.9
7	703.7	0.64	120.33	-75.1	34.67	-2.13	572.73	0.92	47.73	-59.47	14.83	-0.06
8	698.67	0.63	130.1	-73.47	39.03	-2.29	668.43	1.8	35.63	-70.17	14.93	0.9
9	590.07	0.93	78.17	-64.53	20.77	-1.13	589	2.36	22.9	-63.93	13.4	0.8
10	882.6	0.79	108.23	-86.13	33.6	-1.81	669.33	1.4	47.33	-70.53	16.97	0.16
11	665.35	0.65	89.23	-70.68	20.88	-1.6	637.87	1.35	48.17	-60.7	14.27	0.82
12	719.8	0.49	151.7	-76.3	43.53	-2.9	717.17	1.66	38.7	-72.77	16.2	0.24
